# Supplementary material for: Continuous home monitoring of Parkinson’s disease using inertial sensors: A systematic review
Source: PLoS One. 2021 Feb 4;16(2):e0246528. doi: 10.1371/journal.pone.0246528 (PMC7861548; doi:10.1371/journal.pone.0246528)
Supplement: S3 Table — (XLSX) [file pone.0246528.s003.xlsx]

## Sheet: Sheet1
NO	AXIS CODE	NO	AXIS CODE		Moore et al. (2011)	Pastorino et al. (2011)	Weiss et al. (2011)	Das et al. (2012)	Griffiths et al. (2012)	El-Gohary et al. (2013)	Yoneyama et al. (2013)	Yoneyama et al. (2013)	Weiss et al. (2014)	Mancini et al. (2015)	Weiss et al. (2015)	Pérez-López et al. (2015)	Bernad-Elazari et al. (2016)	Del Din et al. (2016)	Fisher et al. (2016)	Ossig et al. (2016)	Battista and Romaniello et al. (2018)	Mancini et al. (2018)	Rodriguez-Molinero et al. (2018)	Galperin et al. (2019)	Del Din et al. (2019)	Heijmans et al. (2019)	Mantri et al. (2019)	McNames et al. (2019)
				INTRODUCTION
1	1	1	1	Were the aims/objectives of the study clear?	1	1	1	0	1	1	1	1	1	1	1	1	1	1	1	1	1	1	1	1	1	1	1	1
				METHODS
2	2	2	2	Was the study design appropriate for the stated aim(s)?	1	1	1	1	1	1	1	1	1	1	1	1	1	1	1	1	0	1	1	1	1	1	1	1
3	3, 4 & 5	3	3, 4 & 5	Was the sample size justified, clearly defined, and taken from an appropriate population?*	0	1	0	0	1	1	0	0	1	1	1	0	1	1	1	0	0	1	1	1	1	0	1	1
		4	6	Was the selection process likely to select subjects/participants that were representative of the target/reference population under investigation?	1	0	1	0	1	1	1	1	1	1	1	1	1	1	1	1	0	1	1	1	1	0	1	1
4	8	5	8	Were the outcome variables measured appropriate to the aims of the study?	1	1	1	1	1	1	1	1	1	1	1	1	1	1	1	1	1	1	1	1	1	1	1	1
5	9	6	9	Were the outcome variables measured correctly using instruments/measurements that had been trialled, piloted or published previously?	1	1	1	1	1	1	1	1	1	1	1	1	1	1	1	1	1	1	1	1	1	1	1	1
6	10	7	10	Is it clear what was used to determined statistical significance and/or precision estimates? (e.g. p-values, confidence intervals)	0	0	1	1	1	1	1	1	1	1	1	1	1	1	1	1	1	1	1	1	1	1	1	0
7	11	8	11	Were the methods (including statistical methods) sufficiently described to enable them to be repeated?	1	0	1	1	0	1	1	1	1	0	1	1	1	1	1	0	1	1	1	1	1	1	1	0
				RESULTS
8	12	9	12	Were the basic data adequately described?	1	1	1	0	1	1	1	1	1	1	1	1	1	1	1	1	1	1	1	1	1	0	1	0
9	16	10	16	Were the results presented for all the analyses described and presented in the methods?	1	1	1	1	1	1	1	1	1	1	1	1	1	1	1	1	0	1	1	1	1	0	1	0
				DISCUSSION
10	17	11	17	Were the authors' discussions and conclusions justified by the results?	1	1	1	1	1	1	1	1	1	1	1	1	1	1	1	1	1	1	1	1	1	1	1	1
11	18	12	18	Were the limitations of the study discussed?	0	0	0	0	1	0	1	1	1	0	1	1	1	1	1	1	0	1	1	1	1	0	1	0
				OTHER
12	19	13	19	Were there any funding sources or conflicts of interest that may affect the authors’ interpretation of the results?	1	1	1	1	1	1	1	1	1	1	1	1	1	1	1	1	1	1	1	1	1	1	1	1
					10	9	11	8	12	12	12		13	11	13	12	13	13	13	11	8	13	13	13	13	8	13	8
					Rejected-Low Quality	from 0 to 7
				* Semple size inadequate if in the home data capture (total number of partecipants * number of datacollection)<30	Medium Quality	from 8 to 10
					Hight Quality	from 11 to 13
